# Supplementary material for: Rapid induction of GFP expression by the nitrate reductase promoter in the diatom Phaeodactylum tricornutum
Source: PeerJ. 2016 Aug 25;4:e2344. doi: 10.7717/peerj.2344 (PMC5012323; doi:10.7717/peerj.2344)
Supplement: Supplemental Information 11 [file peerj-04-2344-s011.zip]

Archive with 28 entries (28 files):
- Data.026
- Data.027
- Data.028
- Data.001
- Data.002
- Data.003
- Data.004
- Data.005
- Data.006
- Data.007
- Data.008
- Data.009
- Data.010
- Data.011
- Data.012
- Data.013
- Data.014
- Data.015
- Data.016
- Data.017
- Data.018
- Data.019
- Data.020
- Data.021
- Data.022
- Data.023
- Data.024
- Data.025
