# Supplementary material for: Rapid induction of GFP expression by the nitrate reductase promoter in the diatom Phaeodactylum tricornutum
Source: PeerJ. 2016 Aug 25;4:e2344. doi: 10.7717/peerj.2344 (PMC5012323; doi:10.7717/peerj.2344)
Supplement: Supplemental Information 21 [file peerj-04-2344-s021.zip]

Archive with 30 entries (30 files):
- Data.059
- Data.060
- Data.031
- Data.032
- Data.033
- Data.034
- Data.035
- Data.036
- Data.037
- Data.038
- Data.039
- Data.040
- Data.041
- Data.042
- Data.043
- Data.044
- Data.045
- Data.046
- Data.047
- Data.048
- Data.049
- Data.050
- Data.051
- Data.052
- Data.053
- Data.054
- Data.055
- Data.056
- Data.057
- Data.058
