# Supplementary material for: Rapid induction of GFP expression by the nitrate reductase promoter in the diatom Phaeodactylum tricornutum
Source: PeerJ. 2016 Aug 25;4:e2344. doi: 10.7717/peerj.2344 (PMC5012323; doi:10.7717/peerj.2344)
Supplement: Supplemental Information 25 [file peerj-04-2344-s025.zip]

Archive with 32 entries (32 files):
- Data.095
- Data.096
- Data.065
- Data.066
- Data.067
- Data.068
- Data.069
- Data.070
- Data.071
- Data.072
- Data.073
- Data.074
- Data.075
- Data.076
- Data.077
- Data.078
- Data.079
- Data.080
- Data.081
- Data.082
- Data.083
- Data.084
- Data.085
- Data.086
- Data.087
- Data.088
- Data.089
- Data.090
- Data.091
- Data.092
- Data.093
- Data.094
